# Supplementary material for: Perceived Risk of Mosquito-Borne Arboviruses in the Continental United States
Source: Pathogens. 2021 Nov 30;10(12):1562. doi: 10.3390/pathogens10121562 (PMC8706029; doi:10.3390/pathogens10121562)
Supplement: Supplementary file 1 [file pathogens-10-01562-s001.zip]

Archive with 3 entries (3 files):
- figure_s1.png
- file_s1.pdf
- table_s1.xlsx
