# Supplementary material for: Perceived Risk of Mosquito-Borne Arboviruses in the Continental United States
Source: Pathogens. 2021 Nov 30;10(12):1562. doi: 10.3390/pathogens10121562 (PMC8706029; doi:10.3390/pathogens10121562)
Supplement: Supplementary file 1 [file pathogens-10-01562-s001.zip › table_s1.xlsx]

## Sheet: wnv_pub_per_newspaper
	1999	2000	2001	2002	2003	2004	2005	2006	2007	2008	2009	2010	2011	2012	2013	2014	2015	2016	2017	2018	2019	2020	Sum
daily herald	0	6	27	176	141	80	96	84	52	30	13	35	20	70	38	39	40	40	38	50	20	22	1117
newsday	51	209	117	103	106	58	45	25	23	38	22	41	29	36	28	22	21	42	45	8	10	3	1082
boston globe	3	58	69	150	117	47	56	77	19	19	14	13	29	25	20	11	22	28	9	33	8	11	838
chicago tribune	9	18	34	157	140	49	74	66	34	13	12	12	9	27	37	26	16	11	5	13	7	9	778
new york times	52	193	61	102	87	49	26	35	20	15	15	7	4	20	5	15	3	15	6	7	2	7	746
the washington post	11	57	73	159	129	48	35	29	16	11	13	7	12	26	15	25	27	5	3	13	8	17	739
the journal news	68	208	79	69	57	31	28	28	12	18	15	18	1	41	11	7	5	6	10	10	3	2	727
the sun	6	35	36	60	53	139	83	39	31	23	13	9	17	38	30	19	24	24	11	24	3	0	717
st. louis post - dispatch	7	20	29	157	104	35	36	22	18	9	19	22	10	30	30	30	6	3	1	5	3	2	598
oakland tribune	0	0	0	0	19	31	68	79	34	89	48	25	18	39	30	37	42	17	0	0	0	0	576
new york daily news	40	212	60	50	47	20	20	8	5	7	2	12	12	14	5	7	1	1	0	0	1	1	525
fort collins coloradoan	0	0	3	21	121	78	28	14	38	25	14	21	4	10	29	29	8	21	18	17	16	8	523
orlando sentinel	15	27	111	128	86	42	29	9	10	6	2	4	3	13	4	4	3	4	3	7	2	3	515
news - star	0	0	0	119	72	37	21	30	22	19	26	12	4	31	32	5	7	12	3	10	5	1	468
hartford courant	15	133	57	54	46	20	11	11	11	8	9	7	16	12	6	6	3	10	6	18	2	2	463
los angeles times	4	20	16	55	60	124	43	15	25	22	2	2	4	4	5	11	6	8	6	8	9	4	453
the record	34	138	66	56	37	13	9	10	6	6	7	5	6	8	7	6	2	3	0	1	0	0	420
pittsburgh post - gazette	4	45	31	128	61	27	18	10	17	5	3	4	7	16	5	3	5	0	2	4	4	8	407
arizona republic	0	0	1	11	29	112	65	36	33	31	9	20	9	10	9	8	5	2	4	2	4	0	400
the poughkeepsie journal	16	175	48	36	19	8	18	3	5	5	3	0	0	3	15	4	7	0	2	3	0	0	370
south florida sun - sentinel	0	0	60	99	70	30	21	6	4	5	5	15	6	10	5	5	0	4	2	8	5	7	367
milwaukee journal sentinel	5	28	42	107	97	45	14	9	4	4	1	0	0	0	0	0	0	0	0	0	0	0	356
deseret news	0	0	0	0	85	77	49	44	29	25	10	4	0	0	0	7	4	5	10	2	0	0	351
st. petersburg times	2	8	95	79	49	26	30	7	9	5	6	12	21	0	0	0	0	0	0	0	0	0	349
the atlanta journal - constitution	0	0	0	111	74	27	27	13	18	16	4	6	5	8	2	4	0	1	2	8	7	4	337
morning call	2	39	34	57	78	29	20	11	5	7	2	3	3	8	6	3	1	4	2	8	9	2	333
asbury park press	20	60	43	42	23	17	8	6	9	4	4	9	7	28	10	4	2	4	5	15	4	6	330
inland valley daily bulletin	0	0	0	0	0	125	63	12	13	13	8	5	4	5	13	20	18	3	3	11	4	0	320
york daily record	0	12	16	25	25	17	13	12	14	21	19	9	19	43	19	14	17	8	3	9	2	0	317
the salt lake tribune	5	12	1	16	33	34	32	49	34	20	9	4	8	8	15	19	1	3	5	2	4	2	316
bismarck tribune	0	0	0	0	50	46	21	31	21	24	12	9	7	15	15	13	8	10	6	9	10	2	309
the town talk	0	0	6	119	62	19	11	10	7	7	9	3	2	20	8	0	1	2	1	2	0	0	289
palm beach post	1	11	66	56	66	19	6	4	3	3	5	7	3	10	6	5	3	0	1	2	2	5	284
the spectrum	0	0	0	0	0	212	3	5	5	14	3	5	0	4	9	4	1	3	0	0	7	2	277
dayton daily news	3	4	17	55	73	20	4	4	5	1	3	2	3	16	7	1	8	20	25	1	0	0	272
the desert sun	0	0	0	2	14	35	22	17	18	14	4	9	31	36	28	10	12	5	5	2	6	0	270
detroit free press	4	8	22	84	66	1	12	11	5	5	0	2	7	16	2	0	1	4	5	3	8	1	267
indianapolis star	0	3	4	70	46	26	8	17	12	11	9	10	9	8	3	4	4	1	4	6	3	1	259
argus leader	0	2	2	25	63	39	29	18	15	12	6	6	2	9	2	9	2	0	3	4	4	2	254
daily breeze	0	3	9	19	21	79	31	12	3	4	4	5	6	7	10	8	10	3	6	12	2	0	254
telegraph - herald	0	0	11	75	50	25	21	13	7	6	6	5	3	7	3	4	3	2	2	2	0	2	247
telegram & gazette	1	45	28	17	33	9	9	12	7	9	10	4	13	24	10	6	4	5	0	0	0	0	246
florida times union	0	12	63	34	27	11	11	3	5	5	7	3	18	12	3	8	0	3	2	3	4	2	236
tribune - review / pittsburgh tribune - review	0	0	0	0	0	0	0	17	28	16	6	10	13	18	34	8	19	12	20	24	6	3	234
daily news	1	1	0	10	14	68	38	12	21	9	6	6	5	10	3	6	2	1	6	6	8	0	233
usa today	3	26	18	38	30	8	8	4	7	4	4	1	4	12	2	3	12	6	1	12	16	11	230
san gabriel valley tribune	0	0	0	0	0	59	29	14	10	11	9	6	17	11	12	14	12	3	7	11	3	0	228
philadelphia inquirer	12	1	35	45	27	7	9	7	4	7	7	4	5	11	8	13	9	3	2	3	2	6	227
tallahassee democrat	2	1	72	24	25	22	17	3	7	4	1	3	11	12	1	2	2	4	3	9	0	1	226
pantagraph	0	0	0	42	34	19	15	14	15	9	10	4	7	11	16	4	4	5	4	6	2	4	225
the press democrat	0	0	0	2	26	55	41	18	13	8	2	3	3	6	8	18	11	4	0	1	1	1	221
savannah morning news	0	5	25	26	28	0	1	2	21	10	10	3	24	10	11	4	6	5	13	4	6	1	215
wisconsin state journal	3	5	7	45	26	23	16	14	11	11	2	5	4	3	7	7	1	7	5	8	1	1	212
news gazette	0	0	3	29	47	5	14	13	12	3	4	10	6	13	9	8	7	9	5	7	4	0	208
daily record	4	35	9	18	16	12	4	11	12	11	14	7	4	5	11	4	0	6	5	8	3	3	202
des moines register	0	4	7	46	40	22	15	3	7	5	1	4	2	2	5	9	3	5	4	13	3	1	201
star tribune	0	2	4	41	32	17	16	19	12	3	4	2	3	4	7	4	2	1	2	9	13	2	199
pensacola news journal	0	1	15	49	53	8	10	0	0	8	2	0	1	17	9	9	2	7	4	1	2	0	198
daily press	2	20	23	42	42	11	11	4	2	4	0	1	4	13	2	2	2	3	4	4	1	0	197
reno gazette - journal	0	3	0	4	26	37	23	11	13	18	7	8	6	2	2	10	6	2	9	3	5	0	195
the york dispatch	0	0	0	0	0	0	0	0	5	21	28	18	39	38	19	10	13	0	0	0	0	0	191
the times	0	0	0	3	76	32	19	8	13	2	3	1	1	8	13	1	1	3	1	4	0	1	190
wall street journal	0	19	6	24	29	10	11	4	6	7	8	5	2	15	5	11	5	4	3	7	4	5	190
arizona daily star	2	2	1	11	29	28	20	23	18	16	8	7	5	4	4	3	3	1	1	1	2	0	189
the tennessean	0	0	0	2	37	12	19	13	6	18	6	9	6	16	14	10	4	4	3	5	1	2	187
new haven register	0	0	0	0	0	8	0	22	15	10	45	25	7	7	2	0	5	8	3	10	12	7	186
the gazette	1	1	0	25	76	28	6	8	6	6	3	3	0	7	10	1	0	1	1	1	2	0	186
the news press	2	5	12	46	36	9	7	4	7	1	7	6	4	5	3	7	4	4	2	2	3	10	186
the clarion ledger	0	1	1	31	12	3	3	21	3	11	10	11	10	22	10	9	2	3	12	8	0	1	184
the daily advertiser	0	0	0	43	38	27	10	5	12	6	8	3	1	4	6	3	4	6	1	6	0	0	183
the news journal	2	21	11	25	23	9	9	6	4	5	3	7	8	7	5	7	2	8	8	9	1	2	182
florida today	0	0	13	29	28	19	8	10	7	6	0	14	4	13	3	12	4	2	2	2	0	0	176
lincoln journal star	0	0	6	32	41	23	14	9	16	9	5	8	7	3	0	0	0	0	0	0	0	0	173
wyoming tribune - eagle	0	1	0	30	50	24	13	12	11	1	3	5	2	1	1	2	3	0	1	0	6	5	171
the charleston gazette	1	6	9	47	38	14	11	9	2	6	5	2	1	9	4	5	0	0	0	0	0	0	169
albuquerque journal	0	3	1	19	55	34	28	9	13	3	0	0	0	0	0	0	0	0	0	0	1	1	167
cincinnati enquirer	0	0	5	37	31	13	8	3	5	5	0	0	1	8	8	4	3	4	13	13	5	1	167
south bend tribune	0	3	7	43	34	19	17	18	11	5	3	1	0	2	0	0	0	0	0	0	0	0	163
whittier daily news	0	0	0	0	0	51	31	11	3	4	4	5	3	2	2	12	14	1	6	11	3	0	163
courier - journal	0	0	3	2	31	20	9	6	2	1	11	11	8	10	12	4	6	7	6	4	6	1	160
courier post	3	18	21	11	17	6	6	7	9	5	2	4	4	12	8	3	6	6	2	8	1	1	160
lansing state journal	1	0	3	40	36	17	5	3	3	2	1	1	2	7	11	7	0	6	2	6	2	1	156
hattiesburg american	0	0	1	31	16	9	5	11	16	33	7	1	1	3	0	3	0	1	6	6	3	2	155
columbian	0	8	1	33	40	19	16	10	3	2	1	6	2	3	0	1	1	2	2	1	1	0	152
lancaster new era	0	12	12	28	31	20	20	6	8	10	5	0	0	0	0	0	0	0	0	0	0	0	152
great falls tribune	0	0	1	11	31	12	6	11	21	16	6	5	7	2	6	7	0	4	1	2	1	1	151
daily times	0	0	0	10	16	3	1	1	9	3	11	8	9	22	6	10	5	4	7	13	7	4	149
northwest florida daily news	0	0	45	20	21	4	9	10	5	11	2	0	1	9	2	3	3	1	0	0	0	0	146
intelligencer journal	1	10	19	32	26	22	11	9	7	5	0	0	0	0	0	0	0	0	0	0	0	0	142
courier - news	8	39	26	7	5	3	1	2	1	0	11	3	3	6	6	0	1	3	1	5	3	5	139
the evening sun	0	0	0	0	0	3	4	3	13	9	8	2	14	15	18	11	21	6	2	6	2	0	137
the post and courier	1	3	5	34	30	7	13	12	4	3	3	4	4	14	0	0	0	0	0	0	0	0	137
spokesman review	0	1	3	8	21	9	13	25	12	4	3	6	1	1	1	2	2	5	10	6	2	0	135
el paso times	0	0	0	0	0	0	0	0	0	0	0	19	11	15	14	7	5	5	41	9	6	1	133
madison capital times	3	6	5	40	15	22	7	7	6	10	0	2	0	1	1	1	0	0	1	3	0	0	130
visalia times - delta	0	0	0	1	2	20	27	17	22	20	21	0	0	0	0	0	0	0	0	0	0	0	130
public opinion	0	0	0	0	0	0	0	0	0	0	0	11	28	21	15	19	7	4	13	9	2	0	129
charleston daily mail	2	4	6	46	28	10	3	4	2	4	4	1	3	6	2	3	0	0	0	0	0	0	128
montgomery advertiser	0	2	8	35	23	4	11	1	8	8	4	1	1	11	3	1	0	0	3	2	1	1	128
rochester democrat and chronicle	2	40	8	22	9	3	6	7	3	3	2	1	0	1	1	5	3	1	2	3	0	2	124
austin american statesman	5	1	1	18	17	3	9	3	6	3	1	0	0	18	2	1	4	5	2	8	3	9	119
portland press herald	1	8	10	12	12	4	10	6	4	0	0	1	1	13	7	10	3	2	4	7	1	3	119
the blade	0	0	0	0	0	0	1	24	11	13	2	4	8	6	3	7	11	7	5	7	7	3	119
the greenville news	2	2	5	16	22	9	7	6	7	1	0	0	0	3	5	7	5	6	3	9	2	0	117
springfield news leader	0	1	3	36	18	10	6	3	5	4	7	0	5	3	1	7	2	1	1	2	0	0	115
the daily news	0	0	0	0	0	4	5	5	7	4	7	10	22	17	1	7	12	2	3	7	1	0	114
the berkshire eagle	0	0	0	0	0	0	0	12	4	3	8	9	11	19	18	4	12	13	0	0	0	0	113
redlands daily facts	0	0	0	0	0	42	16	2	3	0	0	0	1	0	7	16	10	0	4	8	3	0	112
daily journal	3	10	14	13	13	4	1	1	0	1	0	1	1	3	3	5	7	1	2	12	9	4	108
journal & courier	0	0	0	0	19	10	5	17	7	4	3	6	1	4	5	3	3	3	4	5	0	1	100
pasadena star - news	0	0	0	0	0	22	5	12	2	4	0	2	2	3	2	11	14	0	6	11	2	0	98
philadelphia daily news	9	17	12	17	18	3	5	0	1	3	5	1	1	1	0	1	0	0	0	2	0	2	98
topeka capital journal	0	0	4	20	20	22	6	2	5	0	0	0	0	3	1	3	2	1	3	0	4	2	98
gainesville sun	0	0	0	0	0	3	12	0	2	7	6	21	3	20	13	6	4	0	0	0	0	0	97
press - telegram	0	0	0	0	0	0	18	3	2	12	3	3	1	2	4	10	13	3	8	10	5	0	97
press & sun-bulletin	0	19	13	15	17	8	5	4	0	1	0	0	1	6	0	2	0	2	2	2	0	0	97
the post - crescent	0	2	0	21	13	10	2	4	4	5	0	3	0	3	5	3	2	2	8	5	3	1	96
tucson citizen	0	0	0	0	14	16	11	21	24	9	1	0	0	0	0	0	0	0	0	0	0	0	96
sarasota herald tribune	2	2	16	28	19	5	4	2	3	2	0	1	1	4	1	2	2	1	0	0	0	0	95
st. joseph news - press	0	0	3	20	20	15	6	13	1	1	1	0	2	2	3	1	2	5	0	0	0	0	95
las vegas review - journal	0	0	2	6	3	20	22	12	5	5	1	1	6	9	0	0	0	0	0	0	0	0	92
bangor daily news	0	7	10	8	9	5	7	5	4	2	2	0	3	8	6	6	2	1	4	0	0	2	91
the daytona beach news - journal	0	0	0	28	13	14	9	2	1	2	4	3	0	3	0	10	1	1	0	0	0	0	91
yakima herald - republic	0	0	0	0	2	6	11	7	5	7	18	9	6	3	6	3	4	1	2	0	0	0	90
las cruces sun - news	0	0	0	0	0	0	0	0	0	0	0	16	7	28	10	11	5	5	1	3	2	0	88
capital	0	0	0	0	0	9	3	8	10	5	4	1	4	11	3	5	5	3	7	4	2	1	85
the times - tribune	0	0	0	0	0	0	3	12	4	5	7	8	5	9	7	2	6	3	4	3	7	0	85
star - gazette	0	13	7	16	13	5	6	2	1	2	1	1	3	6	0	1	0	3	1	2	0	0	83
honolulu advertiser	0	0	0	0	5	24	21	8	9	8	3	2	0	0	0	0	0	0	0	0	0	0	80
statesman journal	0	3	0	0	23	11	6	4	3	6	1	7	0	1	0	4	2	0	4	4	0	0	79
the ithaca journal	0	12	7	3	6	2	4	14	6	4	1	1	1	9	0	4	0	3	0	2	0	0	79
st. cloud times	0	0	0	8	14	6	10	3	4	3	2	0	1	2	5	7	3	3	2	2	1	1	77
news journal	0	0	0	6	15	5	2	7	3	0	1	3	3	4	6	5	2	2	3	5	2	2	76
the atlanta journal the atlanta constitution	1	11	64	0	0	0	0	0	0	0	0	0	0	0	0	0	0	0	0	0	0	0	76
asheville citizen - times	0	1	0	14	11	5	5	5	0	2	1	1	4	5	3	5	2	3	2	5	0	0	74
home news tribune	2	1	1	1	9	1	0	5	4	3	13	5	3	9	3	0	1	0	0	5	2	4	72
standard - speaker	0	0	0	0	0	0	0	0	0	4	6	5	1	10	8	4	7	3	5	11	4	4	72
star press	0	0	1	4	11	10	4	2	5	3	1	2	1	7	4	3	0	0	6	3	3	2	72
the advocate	0	0	0	1	9	3	3	3	2	2	4	3	9	9	3	6	3	3	2	4	2	1	72
the burlington free press	1	5	4	15	8	4	5	2	1	0	2	3	0	1	1	3	2	1	3	6	3	1	71
contra costa times	0	0	0	0	0	0	0	0	0	0	0	8	6	18	13	12	12	0	0	0	0	0	69
the santa fe new mexican	0	1	1	15	15	9	2	13	3	2	6	0	0	0	0	1	0	0	0	0	1	0	69
green bay press gazette	0	0	1	0	10	6	9	6	1	3	3	3	0	4	3	0	3	1	5	5	3	1	67
iowa city press-citizen	0	0	0	10	9	13	5	10	6	3	2	0	0	1	1	0	0	2	1	2	1	0	66
palladium - item	0	0	0	15	17	7	1	2	1	1	1	3	0	4	4	2	0	0	5	2	0	0	65
citizens' voice	0	0	0	0	0	0	0	5	3	6	11	4	5	5	4	1	6	2	5	6	1	0	64
marshfield news herald	0	0	0	0	12	6	5	5	7	4	1	3	3	1	2	3	0	1	7	3	0	0	63
ocean county observer	0	0	0	0	20	14	12	11	6	0	0	0	0	0	0	0	0	0	0	0	0	0	63
republican & herald	0	0	0	0	0	0	0	0	0	6	6	1	1	13	8	6	3	1	5	9	1	2	62
sunday gazette - mail	0	1	3	11	10	7	4	2	4	3	0	0	3	3	3	2	0	0	1	3	2	0	62
tulare advance - register	0	0	0	0	2	14	19	10	8	6	3	0	0	0	0	0	0	0	0	0	0	0	62
the courier	0	0	0	0	0	0	0	0	0	3	10	1	2	15	6	16	5	2	0	0	0	0	60
ocala star - banner	0	0	0	0	0	7	11	0	3	3	3	8	2	6	7	7	2	0	0	0	0	0	59
sun journal	0	0	0	0	0	0	0	5	4	3	0	0	0	5	3	0	2	1	1	0	1	34	59
the daily camera	0	0	0	0	0	0	0	0	0	0	0	8	11	4	11	4	7	5	2	7	0	0	59
the register - guard	0	0	0	9	17	13	8	3	4	1	0	0	0	0	0	2	0	2	0	0	0	0	59
times herald	0	0	0	1	7	1	3	1	5	3	2	0	4	3	9	4	2	4	2	4	2	1	58
intelligencer journal / lancaster new era	0	0	0	0	0	0	0	0	0	0	4	14	4	14	9	12	0	0	0	0	0	0	57
the brattleboro reformer	0	0	0	0	0	0	0	1	4	5	6	4	1	8	17	6	3	2	0	0	0	0	57
the ledger	0	0	0	0	0	10	4	0	1	6	5	6	3	5	3	7	3	3	0	0	0	0	56
sentinel & enterprise	0	0	0	0	0	0	2	3	2	1	0	0	4	8	4	3	4	14	3	7	0	0	55
the reporter	0	1	0	7	2	0	2	3	4	7	1	3	3	3	3	3	0	2	2	7	2	0	55
the salinas californian	0	0	0	1	7	18	6	2	2	3	2	4	1	2	2	4	1	0	0	0	0	0	55
the union leader	0	0	0	0	0	0	0	0	0	0	0	5	12	20	8	5	0	3	2	0	0	0	55
lnp	0	0	0	0	0	0	0	0	0	0	0	0	0	0	0	1	16	8	5	9	10	2	51
wausau daily herald	0	0	0	1	12	11	4	2	4	2	0	0	0	2	1	3	0	2	4	3	0	0	51
star - news	0	0	0	0	9	5	5	5	4	6	2	0	1	8	1	1	3	0	0	0	0	0	50
the news - item	0	0	0	0	0	0	0	18	9	8	5	1	4	3	0	2	0	0	0	0	0	0	50
the atlanta constitution	1	9	38	0	0	0	0	0	0	0	0	0	0	0	0	0	0	0	0	0	0	0	48
the leaf chronicle	0	0	0	9	11	7	0	0	2	2	3	2	1	3	3	3	0	1	0	1	0	0	48
sunday news	1	2	3	3	3	6	5	1	3	2	2	6	3	3	3	1	0	0	0	0	0	0	47
concord monitor	0	0	0	0	0	1	10	8	4	2	2	1	2	1	0	6	1	1	5	2	0	0	46
tampa bay times	0	0	0	0	0	0	0	0	0	0	0	0	0	14	5	2	10	3	5	2	0	4	45
telegraph - forum	0	0	0	0	5	4	1	5	3	4	1	0	2	1	3	5	0	1	3	4	1	2	45
the baltimore sun	0	0	0	0	0	0	0	0	0	2	7	3	5	6	2	4	3	4	1	6	0	1	44
honolulu star - bulletin	0	0	0	4	2	11	5	5	4	7	3	1	0	0	0	0	0	0	0	0	0	0	42
oshkosh northwestern	0	0	0	11	4	2	3	1	3	0	0	4	0	2	1	2	0	1	4	1	1	2	42
press of atlantic city	0	0	0	0	0	0	0	7	11	0	0	0	3	5	1	2	7	5	0	0	0	0	41
san jose mercury news	0	0	0	0	0	0	0	0	0	0	0	1	2	1	4	15	18	0	0	0	0	0	41
idaho state journal	0	0	0	0	0	0	0	0	0	0	3	5	6	12	3	4	7	0	0	0	0	0	40
lancaster eagle - gazette	0	0	0	0	10	7	0	1	4	0	1	2	0	0	0	1	2	1	2	8	1	0	40
the deming headlight	0	0	0	0	0	0	0	0	0	0	0	5	1	8	10	7	2	1	2	2	2	0	40
valley news	0	0	0	0	0	0	15	10	1	0	0	0	0	1	0	2	1	3	3	1	2	0	39
maryland gazette	0	0	0	0	0	2	2	3	3	1	1	1	2	11	4	2	1	2	0	2	1	0	38
the daily news journal	0	0	1	14	7	1	3	0	0	2	0	0	0	1	6	0	0	1	0	2	0	0	38
the daily tribune	0	0	0	0	5	6	2	5	2	0	3	0	0	0	2	3	0	1	4	3	2	0	38
the fort morgan times	0	0	0	0	0	0	0	0	0	0	0	4	0	3	8	3	7	8	3	2	0	0	38
columbia daily tribune	0	0	0	0	0	0	0	6	19	7	2	0	0	1	1	0	0	0	0	0	0	0	36
kennebec journal	0	0	0	0	0	0	1	4	1	1	1	1	1	8	2	7	3	0	3	0	2	1	36
stevens point journal	0	0	0	0	6	2	3	2	1	2	1	1	1	0	1	1	0	3	5	5	1	1	36
the news - messenger	0	0	6	5	5	1	0	2	0	1	1	1	1	3	1	0	0	3	2	1	3	0	36
battle creek enquirer	0	0	0	0	8	7	1	2	3	3	0	0	4	0	0	0	1	1	0	1	4	0	35
morning sentinel	0	0	0	0	0	0	0	2	0	0	1	1	1	7	2	6	3	1	2	3	3	1	33
bozeman daily chronicle	0	0	0	0	0	0	0	0	0	0	0	2	5	13	5	6	1	0	0	0	0	0	32
marion star	0	0	0	0	4	2	0	5	4	2	0	0	0	3	1	3	1	1	1	3	0	2	32
visalia times - delta / tulare advance - register	0	0	0	0	0	0	0	0	0	0	0	3	4	4	3	2	1	0	2	3	7	3	32
herald times reporter	0	0	0	4	3	1	0	1	0	1	0	3	0	0	0	1	1	1	4	4	5	2	31
saint paul pioneer press	0	0	0	0	0	0	0	0	0	0	0	4	6	8	8	1	1	0	0	0	3	0	31
the daily world	0	0	0	0	0	9	5	1	1	4	0	0	0	3	4	0	1	2	0	0	0	0	30
bennington banner	0	0	0	0	0	0	0	2	2	2	3	4	1	5	3	3	3	1	0	0	0	0	29
morning star	1	4	7	13	4	0	0	0	0	0	0	0	0	0	0	0	0	0	0	0	0	0	29
sun sentinel	7	22	0	0	0	0	0	0	0	0	0	0	0	0	0	0	0	0	0	0	0	0	29
the jackson sun	0	0	0	0	1	5	2	1	0	0	0	0	0	3	4	7	1	1	2	1	0	0	28
chillicothe gazette	0	0	0	0	4	2	1	0	0	0	0	0	2	0	1	2	1	3	2	8	1	0	27
daily review	0	0	0	0	0	0	0	4	4	5	6	1	4	0	0	2	0	0	0	0	0	0	26
carlsbad current - argus	0	0	0	0	0	0	0	0	0	0	0	7	0	3	1	8	1	3	0	0	1	0	24
coshocton tribune	0	0	0	1	4	2	0	1	0	0	1	2	4	1	1	1	1	1	0	2	2	0	24
detroit news	0	0	0	0	0	0	0	13	3	3	0	3	2	0	0	0	0	0	0	0	0	0	24
times recorder	0	0	0	1	7	2	1	0	0	2	0	4	1	0	0	3	0	1	0	1	1	0	24
news herald	0	0	0	5	4	3	1	2	1	0	1	2	1	0	0	0	0	1	1	0	0	1	23
springfield news - sun	0	0	0	0	0	0	0	0	0	0	0	0	0	0	0	0	0	0	0	17	2	3	22
charleston gazette - mail	0	0	0	0	0	0	0	0	0	0	0	0	0	0	0	0	2	5	8	5	1	0	21
messenger inquirer	0	0	0	0	0	0	0	1	1	0	0	1	0	2	1	2	1	3	4	3	2	0	21
northern colorado business report	0	0	0	1	3	0	3	4	3	0	0	1	2	3	1	0	0	0	0	0	0	0	21
the examiner	0	0	0	0	0	0	0	0	0	0	2	2	2	5	0	1	0	1	0	3	1	4	21
the sheboygan press	0	0	0	1	2	0	0	3	1	0	0	0	0	0	1	1	2	2	5	2	1	0	21
honolulu star - advertiser	0	0	0	0	0	0	0	0	0	0	0	4	0	7	1	1	1	2	2	2	0	0	20
the herald - times	0	0	0	0	0	0	0	0	0	0	0	6	3	10	0	0	0	0	0	0	0	0	19
east bay times	0	0	0	0	0	0	0	0	0	0	0	0	0	0	0	0	0	6	9	2	1	0	18
high country news	0	0	0	0	2	2	1	1	3	1	1	0	1	1	0	2	0	1	0	2	0	0	18
the mercury news	0	0	0	0	0	0	0	0	0	0	0	0	0	0	0	0	0	10	5	3	0	0	18
the mississippi business journal	0	0	0	1	2	0	2	2	4	1	2	1	0	0	0	1	0	1	0	1	0	0	18
bucks county courier times	0	0	0	0	0	0	0	0	3	14	0	0	0	0	0	0	0	0	0	0	0	0	17
livingston county daily press & argus	0	0	0	0	0	0	0	0	1	3	0	0	0	0	0	1	4	2	1	0	5	0	17
north adams transcript	0	0	0	0	0	0	0	0	6	1	1	1	0	8	0	0	0	0	0	0	0	0	17
the billings gazette	0	0	0	0	1	2	3	1	1	0	0	0	0	0	1	1	0	0	1	4	1	1	17
the christian science monitor	1	1	2	3	1	2	0	0	0	0	0	0	1	1	1	0	1	2	0	0	0	1	17
the daily beast	0	0	0	0	0	0	0	0	0	0	0	0	0	6	1	3	1	1	0	2	3	0	17
baxter bulletin	0	0	0	0	0	2	2	2	0	1	0	0	1	0	2	3	1	0	0	0	1	1	16
minnpost.com	0	0	0	0	0	0	0	0	0	0	1	1	1	0	2	0	0	3	2	3	1	2	16
the news leader	0	0	0	0	5	2	1	1	2	1	1	0	0	0	0	0	0	1	0	2	0	0	16
journal record	1	0	0	1	0	0	0	2	1	0	0	1	0	1	2	1	2	2	1	0	0	0	15
new orleans citybusiness	0	0	0	3	6	0	1	3	0	2	0	0	0	0	0	0	0	0	0	0	0	0	15
pacific daily news	0	0	0	4	3	2	0	0	0	0	0	0	0	2	2	1	0	0	0	0	0	1	15
the hutchinson news	0	0	0	0	0	0	0	0	0	0	0	1	1	4	3	0	1	5	0	0	0	0	15
the item	0	0	0	0	0	0	0	0	0	8	0	3	0	1	0	1	0	2	0	0	0	0	15
the tuscaloosa news	0	0	0	0	0	0	0	0	2	0	0	2	1	7	0	2	1	0	0	0	0	0	15
daily journal world	0	0	0	0	0	0	0	0	0	3	4	2	1	0	0	1	1	1	0	1	0	0	14
journal-news	0	0	0	0	0	0	0	0	0	0	0	0	0	0	0	0	0	0	0	13	0	1	14
lima news	0	0	0	0	0	0	0	0	0	2	1	2	1	2	3	0	0	0	1	1	1	0	14
los angeles sentinel	0	0	0	2	0	5	1	0	0	0	0	0	3	0	0	0	0	2	0	0	0	1	14
philadelphia tribune	0	1	1	0	1	0	1	2	1	3	0	0	1	0	0	1	0	0	0	2	0	0	14
spartanburg herald - journal	0	0	0	0	0	0	0	0	0	0	0	0	0	8	4	1	1	0	0	0	0	0	14
the banner	0	0	0	0	0	0	0	0	0	1	0	1	0	5	0	1	6	0	0	0	0	0	14
the news herald	0	0	0	0	0	0	0	3	2	2	1	2	0	0	0	0	0	4	0	0	0	0	14
alamogordo daily news	0	0	0	0	0	0	0	0	0	0	0	3	0	0	3	3	0	2	1	0	1	0	13
chattanooga times free press	0	0	0	0	0	0	0	0	0	0	8	2	3	0	0	0	0	0	0	0	0	0	13
journal - advocate	0	0	0	0	0	0	0	0	0	0	0	0	0	1	3	4	1	2	1	1	0	0	13
ruidoso news	0	0	0	0	0	0	0	0	0	0	0	3	0	2	1	2	0	4	1	0	0	0	13
the daily news leader	0	0	3	9	0	0	0	0	0	0	0	0	0	0	0	0	0	0	0	0	0	0	12
grand forks herald	0	0	0	0	0	0	6	2	0	0	1	1	0	0	0	1	0	0	0	0	0	0	11
new hampshire sunday news	0	0	0	0	0	0	0	0	0	0	0	1	1	1	3	2	1	1	1	0	0	0	11
the intelligencer	0	0	0	0	0	0	0	0	2	9	0	0	0	0	0	0	0	0	0	0	0	0	11
the taos news	0	0	0	0	0	0	0	0	0	1	1	1	0	0	0	2	1	2	0	0	2	0	10
times news	0	0	0	0	0	0	0	0	0	0	2	0	2	3	2	1	0	0	0	0	0	0	10
san diego business journal	0	0	0	0	3	2	2	0	0	0	1	0	0	0	0	1	0	0	0	0	0	0	9
the atlanta journal	2	1	6	0	0	0	0	0	0	0	0	0	0	0	0	0	0	0	0	0	0	0	9
the lamar ledger	0	0	0	0	0	0	0	0	0	0	0	1	0	3	3	1	1	0	0	0	0	0	9
the village voice	2	4	1	0	0	1	0	1	0	0	0	0	0	0	0	0	0	0	0	0	0	0	9
call & post	0	0	0	3	2	1	0	0	0	1	0	1	0	0	0	0	0	0	0	0	0	0	8
new york amsterdam news	0	5	2	0	0	0	0	0	0	0	0	0	1	0	0	0	0	0	0	0	0	0	8
boulder county business report	0	0	0	0	1	1	1	0	1	0	0	0	0	2	1	0	0	0	0	0	0	0	7
broomfield enterprise	0	0	0	0	0	0	0	0	0	0	0	0	0	0	0	1	2	1	1	2	0	0	7
chicago defender	0	1	0	3	2	0	0	0	0	0	0	0	0	0	0	0	1	0	0	0	0	0	7
fairfield county business journal	0	1	1	1	0	0	0	0	0	1	0	0	1	0	2	0	0	0	0	0	0	0	7
indian country today	0	0	0	0	3	1	2	0	0	0	1	0	0	0	0	0	0	0	0	0	0	0	7
la prensa	0	0	0	1	0	1	0	0	0	1	0	0	0	2	2	0	0	0	0	0	0	0	7
missoulian	0	0	0	0	0	1	0	0	2	0	0	0	0	0	0	0	0	0	3	0	1	0	7
silver city daily press	0	0	0	0	0	0	0	0	0	0	0	4	0	0	1	1	0	0	1	0	0	0	7
the salina journal	0	0	0	0	0	0	0	4	3	0	0	0	0	0	0	0	0	0	0	0	0	0	7
indianapolis business journal	0	0	0	1	0	0	1	2	0	0	0	0	0	0	0	0	0	0	2	0	0	0	6
reading eagle	0	0	0	0	0	0	0	0	0	4	2	0	0	0	0	0	0	0	0	0	0	0	6
roll call	0	3	0	0	2	0	0	0	0	0	0	0	0	0	0	1	0	0	0	0	0	0	6
times - news	0	0	0	0	0	0	1	1	1	0	0	0	0	0	1	2	0	0	0	0	0	0	6
central penn business journal	0	0	1	1	0	1	0	2	0	0	0	0	0	0	0	0	0	0	0	0	0	0	5
el chicano weekly	0	0	0	0	0	0	0	0	0	0	1	2	1	0	0	0	1	0	0	0	0	0	5
reflejos	0	0	0	0	0	0	0	0	1	3	0	1	0	0	0	0	0	0	0	0	0	0	5
the new york observer	0	0	0	2	0	0	1	0	0	0	0	0	0	0	0	0	0	0	2	0	0	0	5
the texas tribune	0	0	0	0	0	0	0	0	0	0	0	0	0	0	0	2	0	0	2	0	0	1	5
the valley times	0	0	0	0	0	0	0	0	0	0	0	4	1	0	0	0	0	0	0	0	0	0	5
the walton sun	0	0	0	0	0	0	0	0	0	0	0	0	0	0	0	0	5	0	0	0	0	0	5
washington informer	0	2	2	1	0	0	0	0	0	0	0	0	0	0	0	0	0	0	0	0	0	0	5
am new york	0	0	0	0	0	0	0	0	0	0	0	0	0	0	0	0	0	1	0	2	1	0	4
analyst wire	0	0	0	0	0	0	0	0	0	1	3	0	0	0	0	0	0	0	0	0	0	0	4
barron's	0	2	0	0	0	0	0	0	1	0	0	0	0	0	0	0	0	0	0	0	0	1	4
burlington county times	0	0	0	0	0	0	0	0	1	3	0	0	0	0	0	0	0	0	0	0	0	0	4
carroll county times	0	0	0	0	0	0	0	0	0	0	0	0	0	0	0	0	0	0	1	3	0	0	4
crain's new york business	0	0	0	0	2	1	0	0	0	0	0	0	0	0	0	0	0	0	0	0	1	0	4
creators syndicate	0	0	0	0	0	0	0	0	0	0	0	0	0	0	0	1	0	0	0	0	1	2	4
las vegas sun	0	0	0	0	0	0	0	1	0	2	1	0	0	0	0	0	0	0	0	0	0	0	4
new york times magazine	1	1	1	0	0	0	0	0	0	0	1	0	0	0	0	0	0	0	0	0	0	0	4
orange county business journal	0	1	0	0	1	0	0	1	0	0	0	0	0	0	0	0	0	0	0	0	0	1	4
the boston banner	0	0	0	0	0	0	0	0	0	1	0	0	1	1	0	0	0	0	0	1	0	0	4
bizwest	0	0	0	0	0	0	0	0	0	0	0	0	0	0	0	3	0	0	0	0	0	0	3
crain's detroit business	0	0	0	1	1	0	1	0	0	0	0	0	0	0	0	0	0	0	0	0	0	0	3
destin.com	0	0	0	0	0	0	0	0	0	0	0	0	0	0	0	0	3	0	0	0	0	0	3
free press / jones post	0	0	0	0	0	0	0	0	0	0	0	0	0	0	0	3	0	0	0	0	0	0	3
georgia trend	0	0	0	0	0	0	1	0	1	1	0	0	0	0	0	0	0	0	0	0	0	0	3
holmes county times advertiser / washington county news	0	0	0	0	0	0	0	0	0	0	0	0	0	1	2	0	0	0	0	0	0	0	3
jewish exponent	1	1	0	0	0	0	0	1	0	0	0	0	0	0	0	0	0	0	0	0	0	0	3
ksl.com	0	0	0	0	0	0	0	0	0	0	0	0	0	0	0	0	0	0	2	1	0	0	3
la voz bilingue	0	0	0	0	0	0	0	0	0	0	0	0	0	1	0	0	0	1	0	0	0	1	3
new hampshire business review	0	0	0	0	1	0	1	0	1	0	0	0	0	0	0	0	0	0	0	0	0	0	3
new pittsburgh courier	0	0	1	1	1	0	0	0	0	0	0	0	0	0	0	0	0	0	0	0	0	0	3
palm beach daily news	0	0	0	0	0	0	0	0	0	0	0	2	0	0	0	0	0	1	0	0	0	0	3
the colorado springs business journal (pre- june 2, 2012)	0	0	0	0	0	1	0	0	2	0	0	0	0	0	0	0	0	0	0	0	0	0	3
the destin log	0	0	0	0	0	0	0	0	0	0	0	0	0	0	0	0	3	0	0	0	0	0	3
toledo business journal	0	0	0	0	1	1	1	0	0	0	0	0	0	0	0	0	0	0	0	0	0	0	3
tri - valley herald	0	0	0	0	0	0	0	0	0	0	0	0	3	0	0	0	0	0	0	0	0	0	3
arizona business gazette	0	0	0	1	0	0	0	0	0	0	0	1	0	0	0	0	0	0	0	0	0	0	2
bay state banner	0	0	0	1	0	0	0	1	0	0	0	0	0	0	0	0	0	0	0	0	0	0	2
brush - morgan county news - tribune	0	0	0	0	0	0	0	0	0	0	0	0	0	2	0	0	0	0	0	0	0	0	2
crain's chicago business	0	0	0	1	0	0	0	0	0	0	0	0	0	0	0	0	0	0	1	0	0	0	2
east county times	0	0	0	0	0	0	0	0	0	0	0	1	0	0	0	1	0	0	0	0	0	0	2
florida trend	0	0	0	0	0	0	0	0	1	0	0	1	0	0	0	0	0	0	0	0	0	0	2
forward	1	0	0	1	0	0	0	0	0	0	0	0	0	0	0	0	0	0	0	0	0	0	2
hawaii business	0	0	0	0	0	1	0	0	0	0	0	0	0	0	0	0	0	1	0	0	0	0	2
journal of business	0	0	0	0	0	0	0	0	0	0	1	0	0	0	0	0	0	1	0	0	0	0	2
julesburg advocate	0	0	0	0	0	0	0	0	0	0	0	0	0	0	2	0	0	0	0	0	0	0	2
la prensa san diego	0	0	0	0	0	0	0	0	0	0	0	0	1	0	0	0	0	0	0	1	0	0	2
michigan chronicle	0	0	0	0	0	0	0	0	1	0	0	0	0	0	0	0	0	0	1	0	0	0	2
new orleans magazine	0	0	0	0	0	2	0	0	0	0	0	0	0	0	0	0	0	0	0	0	0	0	2
new york times book review	0	0	0	0	0	0	0	0	0	0	0	0	0	1	0	1	0	0	0	0	0	0	2
njbiz	0	0	0	1	0	0	0	0	0	0	0	0	0	0	0	0	0	0	0	1	0	0	2
propublica	0	0	0	0	0	0	0	0	0	0	0	0	0	0	0	0	1	0	0	0	0	1	2
texas monthly	0	0	0	0	0	1	0	1	0	0	0	0	0	0	0	0	0	0	0	0	0	0	2
the daily reporter	0	0	0	1	0	0	0	1	0	0	0	0	0	0	0	0	0	0	0	0	0	0	2
the dispatch	0	0	0	0	0	0	0	0	0	1	0	0	1	0	0	0	0	0	0	0	0	0	2
the enterprise	0	0	0	0	0	1	0	0	0	0	0	0	0	0	0	0	0	0	0	0	0	1	2
the estes park trail - gazette	0	0	0	0	0	0	0	0	0	0	0	0	0	1	0	0	0	0	1	0	0	0	2
the gazette [wi]	0	0	0	0	0	0	0	0	0	0	0	0	0	0	2	0	0	0	0	0	0	0	2
the santa rosa press gazette	0	0	0	0	0	0	0	0	0	0	0	0	0	0	0	2	0	0	0	0	0	0	2
the star	0	0	0	0	0	0	0	0	0	0	0	0	0	0	0	2	0	0	0	0	0	0	2
the state journal	0	0	0	1	0	0	0	0	0	0	0	0	0	0	1	0	0	0	0	0	0	0	2
westchester county business journal	0	0	1	0	0	0	0	0	0	0	0	0	0	0	1	0	0	0	0	0	0	0	2
afro - american red star	0	0	1	0	0	0	0	0	0	0	0	0	0	0	0	0	0	0	0	0	0	0	1
american banker	0	0	0	0	0	0	0	0	0	0	1	0	0	0	0	0	0	0	0	0	0	0	1
baltimore afro - american	0	0	0	0	1	0	0	0	0	0	0	0	0	0	0	0	0	0	0	0	0	0	1
business news new jersey	0	0	1	0	0	0	0	0	0	0	0	0	0	0	0	0	0	0	0	0	0	0	1
business people	0	0	0	0	0	0	0	0	0	0	0	1	0	0	0	0	0	0	0	0	0	0	1
businesswest	0	0	1	0	0	0	0	0	0	0	0	0	0	0	0	0	0	0	0	0	0	0	1
colorado daily	0	0	0	0	0	0	0	0	0	0	0	0	0	0	0	0	0	1	0	0	0	0	1
el diario la prensa	0	0	0	0	0	0	0	0	0	0	0	0	0	0	0	0	0	0	0	0	0	1	1
grand rapids business journal	0	0	1	0	0	0	0	0	0	0	0	0	0	0	0	0	0	0	0	0	0	0	1
havelock news	0	0	0	0	0	0	0	0	0	0	0	0	0	0	1	0	0	0	0	0	0	0	1
indiana business magazine	0	0	0	0	1	0	0	0	0	0	0	0	0	0	0	0	0	0	0	0	0	0	1
jewish advocate	0	0	0	0	0	0	0	1	0	0	0	0	0	0	0	0	0	0	0	0	0	0	1
jewish journal	0	0	0	0	0	0	0	0	0	0	0	0	0	0	0	0	0	0	0	1	0	0	1
la crosse tribune	0	0	0	0	0	1	0	0	0	0	0	0	0	0	0	0	0	0	0	0	0	0	1
la voz nueva	0	0	0	1	0	0	0	0	0	0	0	0	0	0	0	0	0	0	0	0	0	0	1
louisville	0	0	0	0	0	0	0	0	0	0	0	1	0	0	0	0	0	0	0	0	0	0	1
marin independent journal	0	0	0	0	0	0	0	0	0	0	0	0	0	0	0	0	1	0	0	0	0	0	1
mercer business	0	0	0	0	0	0	1	0	0	0	0	0	0	0	0	0	0	0	0	0	0	0	1
new jersey business	0	0	0	0	1	0	0	0	0	0	0	0	0	0	0	0	0	0	0	0	0	0	1
news - reporter	0	0	0	0	0	0	0	0	0	0	0	0	0	0	1	0	0	0	0	0	0	0	1
san francisco examiner	0	1	0	0	0	0	0	0	0	0	0	0	0	0	0	0	0	0	0	0	0	0	1
the janesville gazette	0	0	0	0	0	0	0	0	0	1	0	0	0	0	0	0	0	0	0	0	0	0	1
the progress - index	0	0	0	0	0	0	0	1	0	0	0	0	0	0	0	0	0	0	0	0	0	0	1
the public record	0	0	0	0	0	0	0	0	0	0	0	0	0	0	0	0	0	1	0	0	0	0	1
the sun journal	0	0	0	0	0	0	0	0	0	0	0	0	0	0	0	1	0	0	0	0	0	0	1
the weekly standard	0	0	0	0	1	0	0	0	0	0	0	0	0	0	0	0	0	0	0	0	0	0	1
west county times	0	0	0	0	0	0	0	0	0	0	0	0	0	1	0	0	0	0	0	0	0	0	1
	479	2290	2157	4716	4802	3544	2400	1956	1573	1419	1017	1051	998	1905	1317	1241	930	804	781	1003	503	353	37239
	A map for the newspaper's place of publication can be found at "https://www.newspapers.com/map/"

## Sheet: zikv_pub_per_newspaper
	2007	2013	2014	2015	2016	2017	2018	2019	2020	Sum
wall street journal	0	0	0	3	521	44	19	15	27	629
new york times	1	0	0	2	376	52	18	14	43	506
the washington post	0	0	0	1	348	42	16	14	45	466
the examiner	0	0	0	0	333	19	10	6	5	373
south florida sun - sentinel	0	0	0	0	285	36	8	11	4	344
orlando sentinel	0	0	0	0	262	30	10	3	4	309
boston globe	0	0	0	0	216	36	9	12	27	300
usa today	0	0	0	1	216	16	4	11	39	287
dayton daily news	0	0	0	1	219	32	1	0	0	253
chicago tribune	0	1	1	3	202	9	8	7	5	236
tampa bay times	0	0	0	0	157	27	7	1	9	201
los angeles times	0	0	0	0	151	14	10	11	8	194
newsday	0	0	0	1	126	32	7	1	9	176
the news press	0	0	0	0	138	20	6	1	9	174
st. louis post - dispatch	0	0	0	1	142	13	4	2	2	164
tribune - review / pittsburgh tribune - review	0	0	0	0	143	11	5	1	1	161
the news journal	0	0	0	0	130	16	2	1	1	150
arizona republic	0	0	0	0	130	15	0	1	2	148
daily herald	0	0	0	0	101	12	18	3	9	143
cincinnati enquirer	0	0	0	0	119	21	0	0	2	142
tallahassee democrat	0	0	0	0	112	19	4	3	4	142
florida today	0	0	0	1	115	13	3	2	4	138
pensacola news journal	0	0	0	0	115	11	3	1	3	133
hartford courant	0	0	0	0	117	7	4	0	4	132
asbury park press	0	0	0	0	99	14	6	4	6	129
telegraph - herald	0	0	0	0	106	8	6	4	2	126
des moines register	0	0	0	0	99	13	4	2	4	122
palm beach post	0	0	0	0	94	15	3	1	7	120
daily press	0	0	0	0	99	13	4	2	1	119
daily times	0	0	0	0	98	13	3	0	3	117
the desert sun	0	0	0	0	98	12	1	2	3	116
charleston gazette - mail	0	0	0	1	92	11	3	6	0	113
courier - journal	0	0	0	0	97	11	0	2	3	113
rochester democrat and chronicle	0	0	0	1	99	9	0	0	3	112
the journal news	0	0	0	1	95	14	2	0	0	112
the baltimore sun	0	0	0	0	81	16	9	1	3	110
courier post	0	0	0	0	92	11	2	2	1	108
roll call	0	0	0	0	103	3	1	0	0	107
the daily advertiser	0	0	0	0	88	11	3	0	1	103
argus leader	0	0	0	0	85	11	0	0	0	96
journal & courier	0	0	0	0	80	12	1	3	0	96
montgomery advertiser	0	0	0	0	84	8	1	1	2	96
reno gazette - journal	0	0	0	0	85	10	1	0	0	96
springfield news leader	0	0	0	0	85	9	2	0	0	96
the greenville news	0	0	0	0	83	8	1	2	1	95
the poughkeepsie journal	0	0	0	1	80	12	2	0	0	95
new york daily news	0	0	0	0	83	2	3	0	5	93
indianapolis star	0	0	0	0	80	9	3	0	0	92
the post - crescent	0	0	0	1	76	10	1	0	2	90
fort collins coloradoan	0	0	0	0	76	10	1	0	2	89
statesman journal	0	0	0	0	73	15	0	0	1	89
pittsburgh post - gazette	0	0	0	0	75	5	1	2	4	87
press & sun-bulletin	0	0	0	0	79	7	0	0	0	86
asheville citizen - times	0	0	0	0	74	9	0	0	0	83
green bay press gazette	0	0	0	0	73	9	0	0	1	83
the burlington free press	0	0	0	0	70	10	0	0	1	81
st. cloud times	0	0	0	1	67	9	1	0	1	79
the clarion ledger	0	0	0	0	67	12	0	0	0	79
the tennessean	0	0	0	0	70	2	2	0	4	78
florida times union	0	0	0	0	52	5	6	4	6	73
the atlanta journal - constitution	0	0	0	0	64	5	3	1	0	73
honolulu star - advertiser	0	0	1	1	54	5	4	3	3	71
the salt lake tribune	0	0	0	0	63	3	1	0	3	70
the daily beast	0	0	0	1	51	6	6	1	3	68
daily record	0	0	0	0	49	6	6	2	3	66
oakland tribune	0	0	0	0	65	0	0	0	0	65
austin american statesman	0	0	0	0	41	6	4	4	7	62
deseret news	0	0	0	0	54	7	0	1	0	62
the record	0	0	0	0	57	3	1	0	0	61
philadelphia inquirer	0	0	0	0	42	5	2	1	9	59
portland press herald	0	0	0	0	51	5	1	0	0	57
concord monitor	0	0	0	0	50	4	0	0	1	55
las cruces sun - news	0	0	0	1	36	8	5	1	4	55
morning call	0	0	0	0	42	4	4	1	2	53
capital	0	0	0	0	35	8	3	2	4	52
wisconsin state journal	0	0	0	0	36	8	3	1	4	52
sarasota herald tribune	0	0	0	0	51	0	0	0	0	51
new haven register	0	0	0	0	35	7	5	2	1	50
arizona daily star	0	0	0	0	36	5	3	1	2	47
courier - news	0	0	0	0	33	4	2	2	5	46
el paso times	0	0	0	0	12	26	4	1	2	45
the news herald	0	0	0	0	45	0	0	0	0	45
the sun	0	0	0	0	33	4	5	0	0	42
lansing state journal	0	0	0	0	28	11	0	1	0	40
the blade	0	0	0	0	33	4	1	1	1	40
bismarck tribune	0	0	0	0	26	3	3	2	4	38
columbian	0	0	0	0	33	3	1	0	0	37
star tribune	0	0	0	0	29	4	1	0	3	37
telegram & gazette	0	0	0	0	37	0	0	0	0	37
lnp	0	0	0	0	23	7	0	5	0	35
valley news	0	0	0	0	26	5	0	2	2	35
news gazette	0	0	0	0	26	6	1	1	0	34
savannah morning news	0	0	0	0	25	7	1	0	0	33
sentinel & enterprise	0	0	0	0	30	2	0	0	0	32
the ledger	0	0	0	1	31	0	0	0	0	32
detroit free press	0	0	0	0	27	2	0	1	1	31
home news tribune	0	0	0	0	19	4	3	2	3	31
the times - tribune	0	0	0	0	19	8	1	1	1	30
the mercury news	0	0	0	0	22	5	2	0	0	29
messenger inquirer	0	0	0	0	19	5	2	0	0	26
pacific daily news	4	0	0	0	16	4	1	0	1	26
spokesman review	0	0	0	0	20	4	1	0	1	26
sunday gazette - mail	0	0	0	0	24	2	0	0	0	26
the register - guard	0	0	0	0	24	2	0	0	0	26
bangor daily news	0	0	0	0	17	3	1	1	2	24
philadelphia tribune	0	0	0	0	11	4	4	1	4	24
the daytona beach news - journal	0	0	0	0	24	0	0	0	0	24
gainesville sun	0	0	0	0	23	0	0	0	0	23
palm beach daily news	0	0	0	0	21	2	0	0	0	23
press of atlantic city	0	0	0	0	23	0	0	0	0	23
maryland gazette	0	0	0	0	14	3	3	0	2	22
notimex	0	0	0	2	16	2	2	0	0	22
citizens' voice	0	0	0	0	11	5	2	2	1	21
the christian science monitor	0	0	0	0	19	0	1	0	1	21
the gazette	0	0	0	0	18	2	0	0	1	21
the texas tribune	0	0	0	0	19	1	0	1	0	21
east bay times	0	0	0	0	14	4	1	1	0	20
morning sentinel	0	0	0	0	14	2	1	1	2	20
news - star	0	0	0	1	16	2	0	0	1	20
palladium - item	0	0	0	0	16	4	0	0	0	20
pantagraph	0	0	0	0	16	3	1	0	0	20
standard - speaker	0	0	0	0	13	1	2	2	2	20
the times	0	0	0	0	14	2	0	1	3	20
barron's	0	0	0	0	5	0	2	1	11	19
daily journal	0	0	0	0	14	1	2	0	2	19
philadelphia daily news	0	0	0	0	17	1	0	0	1	19
st. joseph news - press	0	0	0	0	17	1	0	1	0	19
topeka capital journal	0	0	0	0	15	0	0	1	2	18
washington informer	0	0	0	0	18	0	0	0	0	18
carlsbad current - argus	0	0	0	0	12	4	1	0	0	17
daily news	0	0	0	0	14	2	1	0	0	17
news journal	0	0	0	0	11	2	1	1	2	17
ocala star - banner	0	0	0	0	17	0	0	0	0	17
public opinion	0	0	0	0	12	5	0	0	0	17
republican & herald	0	0	0	0	11	2	2	1	1	17
the hutchinson news	0	0	0	0	17	0	0	0	0	17
star press	0	0	0	0	13	2	1	0	0	16
the spectrum	0	0	0	0	15	1	0	0	0	16
the town talk	0	0	0	0	13	3	0	0	0	16
kennebec journal	0	0	0	0	9	2	1	1	2	15
the berkshire eagle	0	0	0	0	15	0	0	0	0	15
the daily news	0	0	0	0	14	1	0	0	0	15
the press democrat	0	0	0	0	12	0	1	0	2	15
york daily record	0	0	0	0	10	2	2	0	1	15
alamogordo daily news	0	0	0	0	7	4	1	0	2	14
great falls tribune	0	0	0	0	10	3	0	0	1	14
the union leader	0	0	0	0	13	1	0	0	0	14
star - gazette	0	0	0	0	12	1	0	0	0	13
sun journal	0	0	0	0	11	1	0	0	1	13
the advocate	0	0	0	0	10	1	2	0	0	13
the daily camera	0	0	0	0	12	1	0	0	0	13
the ithaca journal	0	0	0	0	11	1	1	0	0	13
creators syndicate	0	0	0	0	12	0	0	0	0	12
iowa city press-citizen	0	0	0	0	9	0	1	0	2	12
pasadena star - news	0	0	0	0	2	6	4	0	0	12
san gabriel valley tribune	0	0	0	0	6	2	4	0	0	12
san jose mercury news	0	0	0	0	12	0	0	0	0	12
the daily news journal	0	0	0	0	10	0	1	0	1	12
the daily world	0	0	0	0	10	2	0	0	0	12
the sheboygan press	0	0	0	0	5	5	1	0	1	12
herald times reporter	0	0	0	1	7	1	1	0	1	11
inland valley daily bulletin	0	0	0	0	2	3	6	0	0	11
livingston county daily press & argus	0	0	0	0	7	2	0	2	0	11
press - telegram	0	0	0	0	3	3	4	1	0	11
the deming headlight	0	0	0	0	5	5	1	0	0	11
the salinas californian	0	0	0	0	8	2	0	0	1	11
am new york	0	0	0	0	4	4	2	0	0	10
minnpost.com	0	0	0	0	6	2	2	0	0	10
the brattleboro reformer	0	0	0	0	10	0	0	0	0	10
the new york observer	0	0	0	0	2	7	1	0	0	10
the news - messenger	0	0	0	0	8	1	0	1	0	10
wausau daily herald	0	0	0	0	8	0	1	0	1	10
bennington banner	0	0	0	0	9	0	0	0	0	9
contra costa times	0	0	0	0	9	0	0	0	0	9
daily breeze	0	0	0	0	2	3	4	0	0	9
lancaster eagle - gazette	0	0	0	0	5	3	1	0	0	9
redlands daily facts	0	0	0	0	2	3	4	0	0	9
star - news	0	0	0	0	9	0	0	0	0	9
the public record	0	0	0	0	8	1	0	0	0	9
visalia times - delta / tulare advance - register	0	0	0	0	3	1	1	2	2	9
battle creek enquirer	0	0	0	0	7	0	0	1	0	8
hattiesburg american	0	0	0	0	2	2	2	2	0	8
northwest florida daily news	0	0	0	0	8	0	0	0	0	8
the jackson sun	0	0	0	1	5	1	1	0	0	8
the leaf chronicle	0	0	0	0	7	0	1	0	0	8
the santa fe new mexican	0	0	0	0	5	1	0	1	1	8
whittier daily news	0	0	0	0	0	4	4	0	0	8
analyst wire	0	0	0	0	6	1	0	0	0	7
daily journal world	0	0	0	0	5	2	0	0	0	7
la prensa	0	0	0	0	7	0	0	0	0	7
madison capital times	0	0	0	0	4	1	2	0	0	7
new york amsterdam news	0	0	0	0	6	0	1	0	0	7
the fort morgan times	0	0	0	0	7	0	0	0	0	7
the mississippi business journal	0	0	0	0	5	0	1	0	1	7
the news leader	0	0	0	0	7	0	0	0	0	7
los angeles sentinel	0	0	0	0	3	1	0	1	1	6
marion star	0	0	0	0	3	1	1	0	1	6
oshkosh northwestern	0	0	0	0	3	2	1	0	0	6
the billings gazette	0	0	0	0	2	3	1	0	0	6
the evening sun	0	0	0	0	5	0	1	0	0	6
times recorder	0	0	0	0	6	0	0	0	0	6
yakima herald - republic	0	0	0	0	6	0	0	0	0	6
chillicothe gazette	0	0	0	0	4	1	0	0	0	5
crain's new york business	0	0	0	0	4	0	0	0	1	5
journal - advocate	0	0	0	0	5	0	0	0	0	5
journal record	0	0	0	0	5	0	0	0	0	5
la voz bilingue	0	0	0	0	5	0	0	0	0	5
njbiz	0	0	0	0	2	1	1	0	1	5
silver city daily press	0	0	0	0	4	0	0	0	1	5
telegraph - forum	0	0	0	0	1	1	2	0	1	5
alaska journal of commerce	0	0	0	0	4	0	0	0	0	4
carroll county times	0	0	0	0	0	1	3	0	0	4
indianapolis business journal	0	0	0	0	2	2	0	0	0	4
lima news	0	0	0	0	0	2	0	0	2	4
new york times book review	0	0	0	0	2	0	1	1	0	4
new york times magazine	0	0	0	0	1	0	0	0	3	4
news herald	0	0	0	0	4	0	0	0	0	4
propublica	0	0	0	0	2	1	0	0	1	4
ruidoso news	0	0	0	0	4	0	0	0	0	4
spartanburg herald - journal	0	0	0	0	4	0	0	0	0	4
stevens point journal	0	0	0	0	2	1	1	0	0	4
the courier	0	0	0	0	4	0	0	0	0	4
the reporter	0	0	0	0	3	0	0	0	1	4
the taos news	0	0	0	0	2	1	0	1	0	4
times herald	0	0	0	0	3	1	0	0	0	4
wyoming tribune - eagle	0	0	0	0	1	0	0	2	1	4
afro - american red star	0	0	0	0	3	0	0	0	0	3
albuquerque journal	0	0	0	0	0	0	0	1	2	3
arizona business gazette	0	0	0	0	2	0	0	1	0	3
baltimore afro - american	0	0	0	0	3	0	0	0	0	3
baxter bulletin	0	0	0	0	2	0	0	0	1	3
call & post	0	0	0	0	3	0	0	0	0	3
coshocton tribune	0	0	0	0	2	0	0	1	0	3
journal of business	0	0	0	0	2	0	1	0	0	3
marshfield news herald	0	0	0	0	1	1	1	0	0	3
michigan chronicle	0	0	0	0	2	1	0	0	0	3
news chief	0	0	0	0	3	0	0	0	0	3
the daily tribune	0	0	0	0	2	0	1	0	0	3
the enterprise	0	0	0	0	1	0	1	0	1	3
times news	0	0	0	0	3	0	0	0	0	3
florida trend	0	0	0	0	1	0	1	0	0	2
jewish advocate	0	0	0	0	2	0	0	0	0	2
jewish exponent	0	0	0	0	2	0	0	0	0	2
ksl.com	0	0	0	0	0	2	0	0	0	2
la prensa san diego	0	0	0	0	2	0	0	0	0	2
new hampshire sunday news	0	0	0	0	2	0	0	0	0	2
new pittsburgh courier	0	0	0	0	2	0	0	0	0	2
the item	0	0	0	0	2	0	0	0	0	2
the lane report	0	0	0	0	1	1	0	0	0	2
central penn business journal	0	0	0	0	0	1	0	0	0	1
colorado daily	0	0	0	0	1	0	0	0	0	1
crain's chicago business	0	0	0	0	0	0	0	0	1	1
crain's cleveland business	0	0	0	0	0	0	0	0	1	1
el chicano weekly	0	0	0	0	1	0	0	0	0	1
fairfield county business journal	0	0	0	0	1	0	0	0	0	1
gadsden times	0	0	0	0	1	0	0	0	0	1
georgia trend	0	0	0	0	0	0	0	0	1	1
greater lansing business monthly	0	0	0	0	1	0	0	0	0	1
hawaii business	0	0	0	0	1	0	0	0	0	1
high country news	0	0	0	0	1	0	0	0	0	1
las vegas business press	0	0	0	0	1	0	0	0	0	1
marin independent journal	0	0	0	0	0	0	0	1	0	1
meet the press	0	0	0	0	1	0	0	0	0	1
missoulian	0	0	0	0	0	1	0	0	0	1
muslim journal	0	0	0	0	1	0	0	0	0	1
new orleans citybusiness	0	0	0	0	1	0	0	0	0	1
orange county business journal	0	0	0	0	0	1	0	0	0	1
san diego business journal	0	0	0	0	1	0	0	0	0	1
san francisco examiner	0	0	0	0	0	0	1	0	0	1
smart business pittsburgh	0	0	0	0	1	0	0	0	0	1
texas monthly	0	0	0	0	1	0	0	0	0	1
the american israelite	0	0	0	0	1	0	0	0	0	1
the dispatch	0	0	0	0	1	0	0	0	0	1
the state journal	0	0	0	0	1	0	0	0	0	1
the weekly standard	0	0	0	0	1	0	0	0	0	1
westchester county business journal	0	0	0	0	1	0	0	0	0	1
	5	1	2	29	10491	1299	434	234	482	12977
	A map for the newspaper's place of publication can be found at "https://www.newspapers.com/map/"
